# Supplementary material for: Coastal urbanisation affects microbial communities on a dominant marine holobiont
Source: NPJ Biofilms Microbiomes. 2018 Jan 17;4:1. doi: 10.1038/s41522-017-0044-z (PMC5772048; doi:10.1038/s41522-017-0044-z)
Supplement: Supplementary file 1 — Table S2 [file 41522_2017_44_MOESM1_ESM.xlsx]

## Sheet: Supplementary_TableS1
Supplementary - Table S1
Table S1. Analyses of abundances of OTUs as a funciton of habitat types ('Ha'; reefs 'R' vs seawalls 'S' vs pilings 'P') and locations ('Lo'), after fitting a negative-binomial GLM.
Dev' = deviance, 'p' = p-value.
OTU No.	Taxonomy		Location	Habitat
		Res.Df	40	39
		Df.diff	7	2
Otu00001	Actinobacteria; ZA3409c [c]	Dev	20.299	18.464
		p	0.05	0.002
Otu00002	Planctomycetes; Pirellulaceae [c]	Dev	22.793	6.564
		p	0.003	0.017
Otu00004	Gammaproteobacteria; Gammaproteobacteria [c]	Dev	30.779	4.346
		p	0.001	0.047
Otu00006	Alphaproteobacteria; Hyphomonadaceae [c]	Dev	14.999	4.998
		p	0.063	0.049
Otu00007	Bacteroidetes; Saprospiraceae [c]	Dev	39.094	5.344
		p	0.001	0.04
Otu00008	Alphaproteobacteria; Hyphomonadaceae [c]	Dev	23.179	8.077
		p	0.029	0.014
Otu00012	Alphaproteobacteria; Hyphomonadaceae [c]	Dev	13.362	7.474
		p	0.202	0.01
Otu00014	Alphaproteobacteria; Phaeobacter [g]	Dev	22.045	5.812
		p	0.056	0.028
Otu00017	Alphaproteobacteria; Pseudoruegeria [g]	Dev	20.74	14.232
		p	0.026	0.001
Otu00019	Gammaproteobacteria; Gammaproteobacteria [c]	Dev	30.242	14.398
		p	0.018	0.003
Otu00025	Alphaproteobacteria; Hyphomonadaceae [c]	Dev	25.746	8.205
		p	0.082	0.011
Otu00027	Proteobacteria [p]	Dev	38.859	24.813
		p	0.004	0.001
Otu00032	Gammaproteobacteria; HTCC2089 [c]	Dev	19.378	12.623
		p	0.198	0.001
Otu00034	Bacteroidetes; Aquimarina [g]	Dev	27.304	9.426
		p	0.307	0.004
Otu00035	Alphaproteobacteria; Hyphomonadaceae [c]	Dev	21.458	11.48
		p	0.023	0.002
Otu00036	Bacteroidetes; Saprospiraceae [c]	Dev	15.095	4.821
		p	0.139	0.037
Otu00038	Alphaproteobacteria; Rhodobacteraceae [c]	Dev	31.872	14.073
		p	0.02	0.002
Otu00039	Gammaproteobacteria; Thiohalorhabdales [o]	Dev	24.068	28.514
		p	0.023	0.001
Otu00040	Gammaproteobacteria; Vibrio [g]	Dev	48.403	9.029
		p	0.012	0.005
Otu00043	Bacteroidetes; Flavobacteriaceae [c]	Dev	28.112	10.29
		p	0.007	0.002
Otu00044	Gammaproteobacteria; Gammaproteobacteria [c]	Dev	20.01	12.557
		p	0.057	0.005
Otu00046	Gammaproteobacteria; Thiohalorhabdales [o]	Dev	23.896	26.605
		p	0.016	0.001
Otu00049	Alphaproteobacteria; Rhodobacteraceae [c]	Dev	16.772	16.608
		p	0.162	0.001
Otu00050	Bacteroidetes; Saprospiraceae [c]	Dev	15.867	8.931
		p	0.165	0.005
Otu00051	unclassified	Dev	16.59	6.73
		p	0.608	0.022
Otu00053	Bacteroidetes; Olleya [g]	Dev	20.571	11.737
		p	0.013	0.002
Otu00055	Gammaproteobacteria; Congregibacter [g]	Dev	20.81	20.812
		p	0.104	0.001
Otu00058	Gammaproteobacteria; Gammaproteobacteria [c]	Dev	29.409	10.221
		p	0.043	0.004
Otu00059	Gammaproteobacteria; Chromatiales [o]	Dev	47.822	8.519
		p	0.004	0.014
Otu00061	Bacteroidetes; Saprospiraceae [c]	Dev	26.82	8.232
		p	0.035	0.009
Otu00063	Bacteroidetes; Saprospiraceae [c]	Dev	41.923	5.942
		p	0.001	0.03
Otu00064	Alphaproteobacteria; Alphaproteobacteria [c]	Dev	18.377	9.154
		p	0.099	0.006
Otu00065	Gammaproteobacteria; Alteromonas [g]	Dev	13.381	15.905
		p	0.115	0.001
Otu00066	Planctomycetes; Planctomycete [g]; LF1 [s]	Dev	38.696	5.105
		p	0.001	0.045
Otu00067	Bacteroidetes; Tenacibaculum [g]	Dev	33.151	29.79
		p	0.037	0.001
Otu00070	Alphaproteobacteria; Octadecabacter [g]; antarcticus [s]	Dev	27.821	9.432
		p	0.006	0.003
Otu00071	Alphaproteobacteria; Erythrobacter [g]	Dev	20.97	11.264
		p	0.087	0.002
Otu00075	Bacteroidetes; Saprospiraceae [c]	Dev	10.393	17.784
		p	0.464	0.001
Otu00076	Gammaproteobacteria; OM60 [c]	Dev	22.624	17.142
		p	0.041	0.001
Otu00077	Alphaproteobacteria; Rhodobacteraceae [c]	Dev	18.734	16.564
		p	0.024	0.001
Otu00079	Gammaproteobacteria; Piscirickettsiaceae [c]	Dev	20.151	11.1
		p	0.061	0.008
Otu00082	Bacteroidetes; Winogradskyella [g]; thalassocola [s]	Dev	13.665	15.067
		p	0.134	0.001
Otu00085	Gammaproteobacteria; HTCC2089 [c]	Dev	13.288	10.536
		p	0.675	0.008
Otu00091	Alphaproteobacteria; Alphaproteobacteria [c]	Dev	20.913	6.362
		p	0.019	0.016
Otu00093	Planctomycetes; Pirellulaceae [c]	Dev	27.201	5.441
		p	0.002	0.017
Otu00094	Actinobacteria; ZA3409c [c]	Dev	10.296	22.491
		p	0.389	0.001
Otu00098	Alphaproteobacteria; Rhodobacteraceae [c]	Dev	24.308	18.238
		p	0.036	0.001
Otu00099	Bacteroidetes; Saprospiraceae [c]	Dev	12.115	9.23
		p	0.27	0.004
Otu00100	Alphaproteobacteria; Rickettsiaceae [c]	Dev	21.581	14.459
		p	0.229	0.001
Otu00104	Bacteroidetes; Saprospiraceae [c]	Dev	24.94	4.388
		p	0.176	0.04
Otu00105	Gammaproteobacteria; z_unclassified [g]; Pseudomonadales [s]	Dev	22.969	5.169
		p	0.162	0.043
Otu00106	Alphaproteobacteria; Rhodobacteraceae [c]	Dev	30.608	25.321
		p	0.005	0.001
Otu00107	Alphaproteobacteria; Hyphomonas [g]	Dev	20.473	18.676
		p	0.06	0.001
Otu00109	Gammaproteobacteria; Pseudoalteromonas [g]	Dev	12.884	14.937
		p	0.659	0.001
Otu00111	Gammaproteobacteria; Marinicella [g]	Dev	9.451	9.521
		p	0.276	0.006
Otu00116	Bacteroidetes; Saprospiraceae [c]	Dev	22.308	8.785
		p	0.007	0.008
Otu00117	Gammaproteobacteria; Piscirickettsiaceae [c]	Dev	10.52	8.23
		p	0.382	0.009
Otu00119	Bacteroidetes; Flavobacteriaceae [c]	Dev	21.138	23.985
		p	0.22	0.001
Otu00120	Alphaproteobacteria; Erythrobacter [g]	Dev	35.705	20.142
		p	0.006	0.001
Otu00121	Gammaproteobacteria; Marinomonas [g]	Dev	12.383	7.1
		p	0.506	0.028
Otu00122	Bacteroidetes; Saprospiraceae [c]	Dev	22.809	5.891
		p	0.232	0.042
Otu00125	Gammaproteobacteria; Piscirickettsiaceae [c]	Dev	11.085	13.603
		p	0.294	0.001
Otu00126	Alphaproteobacteria; Roseovarius [g]; aestuarii [s]	Dev	15.893	11.29
		p	0.278	0.002
Otu00127	Bacteroidetes; Saprospiraceae [c]	Dev	19.967	27.422
		p	0.021	0.001
Otu00129	Alphaproteobacteria; Erythrobacteraceae [c]	Dev	27.413	8.464
		p	0.003	0.008
Otu00130	Alphaproteobacteria; Octadecabacter [g]	Dev	13.776	12.439
		p	0.244	0.004
Otu00132	Alphaproteobacteria; Nautella [g]	Dev	26.106	9.335
		p	0.007	0.004
Otu00133	Gammaproteobacteria; Gammaproteobacteria [c]	Dev	26.213	14.784
		p	0.008	0.001
Otu00134	Planctomycetes; Planctomyces [g]	Dev	15.392	10.089
		p	0.124	0.004
Otu00135	Alphaproteobacteria; Rhodobacteraceae [c]	Dev	12.113	11.697
		p	0.217	0.004
Otu00136	Gammaproteobacteria; Marinicella [g]	Dev	14.113	12.153
		p	0.197	0.002
Otu00140	Gammaproteobacteria; Glaciecola [g]; psychrophila [s]	Dev	16.82	9.996
		p	0.455	0.004
Otu00141	Alphaproteobacteria; Octadecabacter [g]	Dev	34.979	16.913
		p	0.002	0.001
Otu00142	Gammaproteobacteria; Gammaproteobacteria [c]	Dev	29.591	7.395
		p	0.004	0.025
Otu00145	Gammaproteobacteria; Endozoicimonaceae [c]	Dev	14.79	8.387
		p	0.445	0.015
Otu00148	Alphaproteobacteria; Rhodobacteraceae [c]	Dev	12.71	12.308
		p	0.255	0.003
Otu00149	Bacteroidetes; Flavobacteriaceae [c]	Dev	17.184	5.838
		p	0.052	0.033
Otu00152	Gammaproteobacteria; Psychrobacter [g]; pacificensis [s]	Dev	43.682	8.617
		p	0.01	0.009
Otu00155	Gammaproteobacteria; Alteromonadales [o]	Dev	23.322	7.786
		p	0.097	0.006
Otu00156	Bacteroidetes; Actibacter [g]; sediminis [s]	Dev	18.924	15.493
		p	0.033	0.001
Otu00157	Gammaproteobacteria; Colwellia [g]	Dev	16.117	4.188
		p	0.181	0.033
Otu00163	Gammaproteobacteria; OM60 [c]	Dev	21.564	16.808
		p	0.025	0.002
Otu00164	Gammaproteobacteria; Oleiphilaceae [c]	Dev	25.048	11.149
		p	0.004	0.005
Otu00167	Gammaproteobacteria; Gammaproteobacteria [c]	Dev	20.12	8.019
		p	0.016	0.017
Otu00168	Planctomycetes; Pirellulaceae [c]	Dev	16.799	5.067
		p	0.165	0.045
Otu00169	Planctomycetes; Phycisphaeraceae [c]	Dev	13.232	17.646
		p	0.167	0.002
Otu00171	Actinobacteria; JdFBGBact [c]	Dev	12.286	12.483
		p	0.37	0.004
Otu00173	Fusobacteria; Propionigenium [g]	Dev	14.736	6.133
		p	0.091	0.019
Otu00177	Alphaproteobacteria; BD7-3 [o]	Dev	17.54	6.516
		p	0.052	0.013
Otu00181	Planctomycetes; agg27 [o]	Dev	17.654	6.916
		p	0.057	0.014
Otu00184	Bacteroidetes; Gilvibacter [g]; sediminis [s]	Dev	18.045	14.644
		p	0.089	0.001
Otu00185	Gammaproteobacteria; Candidatus_Endobugula [g]	Dev	15.393	6.326
		p	0.191	0.022
Otu00194	Gammaproteobacteria; Thalassomonas [g]	Dev	17.421	8.708
		p	0.254	0.008
Otu00197	Bacteroidetes; Kordia [g]	Dev	28.194	16.735
		p	0.027	0.001
Otu00198	Deltaproteobacteria; Bdellovibrio [g]	Dev	16.789	17.332
		p	0.073	0.002
Otu00200	Alphaproteobacteria; Sphingomonadales [o]	Dev	25.774	5.72
		p	0.103	0.024
Otu00201	Bacteroidetes; Roseivirga [g]	Dev	38.198	12.469
		p	0.001	0.001
Otu00202	Bacteroidetes; Krokinobacter [g]	Dev	24.333	8.602
		p	0.101	0.012
Otu00205	Alphaproteobacteria; Alphaproteobacteria [c]	Dev	23.878	11.468
		p	0.096	0.002
Otu00207	Alphaproteobacteria; Rhodobacteraceae [c]	Dev	22.12	19.26
		p	0.021	0.001
Otu00210	Gammaproteobacteria; Glaciecola [g]	Dev	22.393	21.213
		p	0.046	0.001
Otu00217	Gammaproteobacteria; Vibrio [g]	Dev	8.913	10.633
		p	0.537	0.004
Otu00223	Bacteroidetes; Saprospiraceae [c]	Dev	13.229	12.746
		p	0.289	0.001
Otu00239	Alphaproteobacteria; Ruegeria [g]; lacuscaerulensis [s]	Dev	20.154	30.049
		p	0.039	0.001
Otu00241	Bacteroidetes; Saprospiraceae [c]	Dev	11.143	7.941
		p	0.402	0.008
Otu00242	Bacteroidetes; Algibacter [g]; lectus [s]	Dev	15.572	7.623
		p	0.36	0.015
Otu00243	Bacteroidetes; Saprospiraceae [c]	Dev	6.789	21.446
		p	0.45	0.001
Otu00244	Bacteroidetes; Saprospiraceae [c]	Dev	15.596	19.408
		p	0.063	0.001
Otu00249	Bacteroidetes; Saprospiraceae [c]	Dev	12.425	10.038
		p	0.441	0.002
Otu00251	Bacteroidetes; Saprospiraceae [c]	Dev	10.484	4.701
		p	0.286	0.04
Otu00254	Alphaproteobacteria; Amaricoccus [g]	Dev	28.451	7.952
		p	0.022	0.011
Otu00256	Bacteroidetes; Flavobacteriaceae [c]	Dev	39.441	4.54
		p	0.004	0.045
Otu00257	Bacteroidetes; Cryomorphaceae [c]	Dev	33.538	19.909
		p	0.001	0.001
Otu00258	Planctomycetes; agg27 [o]	Dev	19.781	5.087
		p	0.027	0.039
Otu00267	Deltaproteobacteria; Bacteriovoracaceae [c]	Dev	9.907	9.814
		p	0.354	0.008
Otu00268	Chloroflexi; DRC31 [o]	Dev	18.088	11.709
		p	0.181	0.004
Otu00269	Bacteroidetes; Flavobacteriaceae [c]	Dev	7.323	10.046
		p	0.577	0.008
Otu00270	Bacteroidetes; Gilvibacter [g]; sediminis [s]	Dev	13.546	12.825
		p	0.255	0.002
Otu00275	Planctomycetes; Pirellulaceae [c]	Dev	14.693	11.205
		p	0.09	0.003
Otu00280	Alphaproteobacteria; Erythrobacteraceae [c]	Dev	11.548	10.963
		p	0.535	0.006
Otu00283	Bacteroidetes; Saprospiraceae [c]	Dev	13.355	17.391
		p	0.133	0.001
Otu00284	Alphaproteobacteria; Hyphomicrobiaceae [c]	Dev	20.355	6.035
		p	0.035	0.042
Otu00285	Alphaproteobacteria; Rhizobiales [o]	Dev	17.738	5.654
		p	0.066	0.04
Otu00286	Gammaproteobacteria; [Marinicellaceae] [c]	Dev	14.452	19.039
		p	0.117	0.001
Otu00299	Gammaproteobacteria; Gammaproteobacteria [c]	Dev	25.695	16.26
		p	0.003	0.001
Otu00305	Bacteroidetes; Flavobacteriaceae [c]	Dev	22.127	7.361
		p	0.185	0.04
Otu00308	Bacteroidetes; Saprospiraceae [c]	Dev	23.08	13.761
		p	0.011	0.001
Otu00311	Bacteroidetes; Flavobacteriaceae [c]	Dev	10.185	5.536
		p	0.397	0.038
Otu00313	Planctomycetes; Pla3 [c]	Dev	26.149	9.684
		p	0.001	0.006
Otu00315	Bacteroidetes; Saprospiraceae [c]	Dev	12.322	5.728
		p	0.137	0.034
Otu00316	Deltaproteobacteria; Bdellovibrio [g]	Dev	14.571	17.468
		p	0.238	0.002
Otu00317	Cyanobacteria [p]	Dev	19.561	11.507
		p	0.156	0.008
Otu00323	TM6; F38 [c]	Dev	16.701	12.184
		p	0.124	0.01
Otu00324	Actinobacteria; SC3-41 [c]	Dev	25.11	4.486
		p	0.009	0.049
Otu00325	Bacteroidetes; Saprospiraceae [c]	Dev	6.332	18.693
		p	0.705	0.001
Otu00327	Bacteroidetes; Krokinobacter [g]	Dev	25.672	6.784
		p	0.04	0.032
Otu00332	Deltaproteobacteria; Bdellovibrio [g]	Dev	18.873	4.372
		p	0.067	0.024
Otu00334	Bacteroidetes; Flavobacteriaceae [c]	Dev	30.065	13.102
		p	0.002	0.003
Otu00340	Planctomycetes; Phycisphaeraceae [c]	Dev	29.878	19.69
		p	0.007	0.001
Otu00343	Alphaproteobacteria; Kordiimonadaceae [c]	Dev	28.971	8.09
		p	0.003	0.012
Otu00348	Bacteroidetes; Lutimonas [g]	Dev	23.542	12.206
		p	0.316	0.001
Otu00353	Gammaproteobacteria; Glaciecola [g]	Dev	19.151	12.245
		p	0.045	0.001
Otu00359	Alphaproteobacteria; Rhodobacteraceae [c]	Dev	17.679	5.244
		p	0.219	0.049
Otu00360	Verrucomicrobia; Coraliomargarita [g]	Dev	19.645	3.836
		p	0.246	0.045
Otu00361	Actinobacteria; ZA3409c [c]	Dev	5.512	18.622
		p	0.792	0.001
Otu00364	Bacteroidetes [p]	Dev	5.769	9.628
		p	0.89	0.005
Otu00365	Bacteroidetes; Flavobacteriaceae [c]	Dev	18.953	13.002
		p	0.23	0.002
Otu00366	Gammaproteobacteria; Neptuniibacter [g]; caesariensis [s]	Dev	15.388	18.602
		p	0.147	0.001
Otu00367	Gammaproteobacteria; Thalassomonas [g]	Dev	9.355	10.809
		p	0.536	0.002
Otu00371	Deltaproteobacteria; Bacteriovorax [g]	Dev	20.678	6.413
		p	0.092	0.031
Otu00374	Bacteroidetes; Flavobacteriaceae [c]	Dev	12.203	10.988
		p	0.287	0.004
Otu00376	Bacteroidetes; Flavobacteriaceae [c]	Dev	10.877	11.041
		p	0.359	0.003
Otu00379	Alphaproteobacteria; Rhodobacteraceae [c]	Dev	5.263	8.991
		p	0.67	0.005
Otu00381	Bacteroidetes; Flavobacteriaceae [c]	Dev	35.755	9.302
		p	0.001	0.005
Otu00386	Bacteroidetes; Flavobacteriaceae [c]	Dev	6.51	17.05
		p	0.494	0.001
Otu00394	Gammaproteobacteria; Thalassomonas [g]	Dev	19.094	5.841
		p	0.093	0.029
Otu00396	Proteobacteria [p]	Dev	24.078	10.505
		p	0.011	0.004
Otu00398	Bacteroidetes; Tenacibaculum [g]	Dev	13.157	22.085
		p	0.563	0.001
Otu00406	Alphaproteobacteria; mitochondria [c]	Dev	29.36	6.415
		p	0.163	0.042
Otu00413	Gammaproteobacteria; Psychrobacter [g]; marincola [s]	Dev	32.413	5.791
		p	0.001	0.047
Otu00417	Chloroflexi; DRC31 [o]	Dev	34.579	8.99
		p	0.032	0.012
Otu00421	Gammaproteobacteria; Endozoicimonaceae [c]	Dev	15.607	6.39
		p	0.509	0.029
Otu00424	Bacteroidetes; Winogradskyella [g]	Dev	24.965	9.657
		p	0.016	0.007
Otu00427	Bacteroidetes; Flavobacteriaceae [c]	Dev	16.66	15.998
		p	0.16	0.001
Otu00428	Deltaproteobacteria; Haliangiaceae [c]	Dev	11.092	12.901
		p	0.462	0.004
Otu00432	Actinobacteria; JdFBGBact [c]	Dev	8.397	4.909
		p	0.425	0.034
Otu00434	Bacteroidetes; JTB248 [g]	Dev	9.941	12.86
		p	0.634	0.003
Otu00443	Verrucomicrobia; Verrucomicrobiaceae [c]	Dev	34.023	10.586
		p	0.001	0.004
Otu00451	Planctomycetes; Pirellulaceae [c]	Dev	25.377	10.968
		p	0.031	0.007
Otu00453	Deltaproteobacteria; Plesiocystis [g]	Dev	24.497	12.151
		p	0.027	0.003
Otu00463	Bacteroidetes; BME43 [c]	Dev	10.572	12.279
		p	0.296	0.002
Otu00470	Gammaproteobacteria; Amphritea [g]	Dev	20.907	21.951
		p	0.054	0.002
Otu00480	Chloroflexi; Ardenscatena [g]	Dev	23.572	8.403
		p	0.006	0.007
Otu00481	Bacteroidetes; Fulvivirga [g]	Dev	14.071	10.101
		p	0.28	0.006
Otu00488	Bacteroidetes; Reichenbachiella [g]	Dev	20.015	7.258
		p	0.186	0.02
Otu00493	Gammaproteobacteria; Glaciecola [g]	Dev	17.462	10.27
		p	0.286	0.01
Otu00516	Bacteroidetes; Saprospiraceae [c]	Dev	15.267	7.757
		p	0.103	0.014
Otu00521	Bacteroidetes; Flavobacteriaceae [c]	Dev	19.453	19.226
		p	0.023	0.001
Otu00522	Actinobacteria; wb1_P06 [c]	Dev	28.431	9.19
		p	0.001	0.007
Otu00523	Bacteroidetes; Ulvibacter [g]	Dev	14.299	12.933
		p	0.385	0.002
Otu00529	Alphaproteobacteria; Alphaproteobacteria [c]	Dev	21.443	16.087
		p	0.026	0.001
Otu00538	Actinobacteria; SC3-41 [c]	Dev	30.829	6.065
		p	0.006	0.029
Otu00540	Bacteroidetes; Fluviicola [g]	Dev	17.82	12.513
		p	0.046	0.002
Otu00541	Gammaproteobacteria; Gammaproteobacteria [c]	Dev	33.133	15.2
		p	0.002	0.003
Otu00545	Bacteroidetes; Saprospiraceae [c]	Dev	20.205	11.834
		p	0.027	0.004
Otu00547	Proteobacteria; CV90 [o]	Dev	16.377	12.058
		p	0.068	0.004
Otu00549	Verrucomicrobia; Opitutae [c]	Dev	15.71	6.947
		p	0.142	0.019
Otu00554	Bacteroidetes; Saprospiraceae [c]	Dev	20.926	7.426
		p	0.025	0.021
Otu00555	Gammaproteobacteria; Gammaproteobacteria [c]	Dev	11.078	8.68
		p	0.384	0.009
Otu00558	Cyanobacteria; Acaryochloris [g]	Dev	8.92	8.059
		p	0.43	0.016
Otu00577	Bacteroidetes [p]	Dev	13.838	6.061
		p	0.151	0.028
Otu00585	Bacteroidetes; Saprospiraceae [c]	Dev	11.69	7.238
		p	0.173	0.021
Otu00610	Gammaproteobacteria; Reinekea [g]	Dev	17.212	5.756
		p	0.129	0.031
Otu00617	Bacteroidetes; Saprospiraceae [c]	Dev	22.688	6.493
		p	0.01	0.014
Otu00633	Alphaproteobacteria; Thalassiosira [g]; pseudonana [s]	Dev	19.519	15.511
		p	0.095	0.001
Otu00642	Alphaproteobacteria; Roseicyclus [g]; mahoneyensis [s]	Dev	15.999	11.033
		p	0.128	0.002
Otu00644	unclassified	Dev	10.422	5.552
		p	0.158	0.03
Otu00667	Verrucomicrobia; Rubritalea [g]	Dev	10.51	18.293
		p	0.596	0.001
Otu00670	Bacteroidetes; Flavobacteriaceae [c]	Dev	20.28	3.988
		p	0.078	0.04
Otu00691	Bacteroidetes; Flavobacteriaceae [c]	Dev	31.582	10.102
		p	0.004	0.007
Otu00706	Deltaproteobacteria; Myxococcales [o]	Dev	10.866	12.698
		p	0.481	0.002
Otu00736	Bacteroidetes; Algibacter [g]; lectus [s]	Dev	28.251	15.048
		p	0.063	0.001
Otu00742	Cyanobacteria; Synechococcus [g]	Dev	31.463	8.479
		p	0.001	0.003
Otu00759	Alphaproteobacteria; mitochondria [c]	Dev	42.849	5.957
		p	0.001	0.046
Otu00797	Bacteroidetes; Cytophagales [o]	Dev	30.557	7.144
		p	0.002	0.015
Otu00810	Bacteroidetes; Flammeovirgaceae [c]	Dev	16.702	19.696
		p	0.071	0.001
Otu00820	Alphaproteobacteria; Ectocarpus [g]; siliculosus [s]	Dev	18.291	8.151
		p	0.058	0.007
Otu00852	Bacteroidetes [p]	Dev	13.183	10.107
		p	0.367	0.01
Otu00912	Gammaproteobacteria; nsmpVI18 [g]	Dev	9.975	6.31
		p	0.278	0.039
Otu00920	Bacteroidetes; Saprospiraceae [c]	Dev	7.19	14.178
		p	0.885	0.003
Otu00922	Gammaproteobacteria; Serratia [g]; marcescens [s]	Dev	16.945	12.955
		p	0.163	0.001
Otu00934	Bacteroidetes; Leeuwenhoekiella [g]; marinoflava [s]	Dev	17.084	7.776
		p	0.089	0.005
Otu00954	Bacteroidetes; JTB248 [g]	Dev	23.749	11.703
		p	0.017	0.001
Otu00971	Bacteroidetes; Saprospiraceae [c]	Dev	15.023	7.411
		p	0.153	0.014
Otu01016	Verrucomicrobia; Pelagicoccus [g]	Dev	12.515	5.437
		p	0.553	0.041
Otu01172	Betaproteobacteria; Betaproteobacteria [c]	Dev	23.295	8.747
		p	0.014	0.005
Otu01209	Bacteroidetes; Krokinobacter [g]; genikus [s]	Dev	17.197	15.171
		p	0.066	0.005
Otu01323	Bacteroidetes; Saprospiraceae [c]	Dev	25.081	15.399
		p	0.032	0.001
Otu01377	Proteobacteria [p]	Dev	14.656	6.338
		p	0.143	0.028
Otu01478	Alphaproteobacteria; Rhodobacteraceae [c]	Dev	26.948	13.223
		p	0.002	0.001
Otu01535	Alphaproteobacteria; Thalassiosira [g]; pseudonana [s]	Dev	17.521	11.717
		p	0.268	0.004
Otu01561	Gammaproteobacteria; Oleispira [g]	Dev	10.523	7.259
		p	0.422	0.014
Otu01608	Alphaproteobacteria; mitochondria [c]	Dev	21.702	6.789
		p	0.026	0.01
Otu01766	Alphaproteobacteria; mitochondria [c]	Dev	20.554	6.893
		p	0.036	0.045
Otu01840	Bacteroidetes; Krokinobacter [g]; genikus [s]	Dev	15.658	22.242
		p	0.237	0.001
Otu01898	Deltaproteobacteria; Spirobacillales [o]	Dev	9.322	6.758
		p	0.402	0.029
Otu01965	unclassified	Dev	30.307	7.747
		p	0.001	0.016
Otu02010	Alphaproteobacteria; Alphaproteobacteria [c]	Dev	9.583	8.804
		p	0.562	0.014
Otu02666	Alphaproteobacteria; mitochondria [c]	Dev	18.86	12.732
		p	0.12	0.006
Otu04559	Alphaproteobacteria; Rhodobacteraceae [c]	Dev	15.318	17.051
		p	0.06	0.001
