# Supplementary material for: Coastal urbanisation affects microbial communities on a dominant marine holobiont
Source: NPJ Biofilms Microbiomes. 2018 Jan 17;4:1. doi: 10.1038/s41522-017-0044-z (PMC5772048; doi:10.1038/s41522-017-0044-z)
Supplement: Supplementary file 2 — Table S1 [file 41522_2017_44_MOESM2_ESM.xlsx]

## Sheet: Table S2
Supplementary - Table S2
Table S2. Analyses of abundances of OTUs as a funciton of habitat types ('Ha'; reefs 'R' vs seawalls 'S' vs pilings 'P') and locations ('Lo'), after fitting a negative-binomial GLM.
OTUs listed had an effect size greater than 2 SE. 'Dev' = deviance, 'p' = p-value, 'SE' = standard error.
	Taxa	Lo_Dev	Lo_p	Ha_Dev	Ha_p	Contrast
Otu00004	Gammaproteobacteria, Gammaproteobacteria [c]	30.779	0.001	4.34611	0.047	S>R>P
Otu00002	Planctomycetes, Pirellulaceae [f]	22.7931	0.003	6.56426	0.017	S>R>P
Otu00001	Actinobacteria, ZA3409c [f]	20.2987	0.05	18.4642	0.002	S>R>P
Otu00006	Alphaproteobacteria, Hyphomonadaceae [f]	14.9992	0.063	4.99768	0.049	S=R>P
Otu00007	Bacteroidetes, Saprospiraceae [f]	39.0936	0.001	5.34421	0.04	S>R>P
Otu00008	Alphaproteobacteria, Hyphomonadaceae2 [f]	23.1788	0.029	8.0773	0.014	S=R>P
Otu00019	Gammaproteobacteria, Gammaproteobacteria2 [c]	30.2421	0.018	14.398	0.003	R>S>P
Otu00027	Proteobacteria [p]	38.8588	0.004	24.8134	0.001	R>S>P
Otu00014	Alphaproteobacteria, Phaeobacter [g]	22.0448	0.056	5.81211	0.028	P=R>S
Otu00034	Bacteroidetes, Aquimarina [g]	27.3041	0.307	9.42602	0.004	P>S>R
Otu00025	Alphaproteobacteria, Hyphomonadaceae4 [f]	25.7461	0.082	8.20542	0.011	R>S>P
Otu00032	Gammaproteobacteria, HTCC2089 [f]	19.3783	0.198	12.623	0.001	P>R=S
Otu00036	Bacteroidetes, Saprospiraceae2 [f]	15.0954	0.139	4.82116	0.037	R=S,S=P,R>P
Otu00051	unclassified	16.5899	0.608	6.73032	0.022	P>R=S
Otu00039	Gammaproteobacteria, Thiohalorhabdales [o]	24.068	0.023	28.5145	0.001	P>R=S
Otu00017	Alphaproteobacteria, Pseudoruegeria [g]	20.7399	0.026	14.2322	0.001	P>R>S
Otu00059	Gammaproteobacteria, Chromatiales [o]	47.8223	0.004	8.51874	0.014	P=R>S
Otu00058	Gammaproteobacteria, Gammaproteobacteria3 [c]	29.4088	0.043	10.2207	0.004	R>S=P
Otu00050	Bacteroidetes, Saprospiraceae3 [f]	15.867	0.165	8.93143	0.005	R>S=P
Otu00038	Alphaproteobacteria, Rhodobacteraceae [f]	31.8717	0.02	14.0727	0.002	P=R>S
Otu00065	Gammaproteobacteria, Alteromonas [g]	13.3809	0.115	15.905	0.001	P=S,S=R,P>R
Otu00046	Gammaproteobacteria, Thiohalorhabdales2 [o]	23.8959	0.016	26.6048	0.001	P>R=S
Otu00040	Gammaproteobacteria, Vibrio [g]	48.4027	0.012	9.02943	0.005	P>R=S
Otu00070	Alphaproteobacteria, antarcticus [s]	27.8211	0.006	9.43181	0.003	P>R=S
Otu00104	Bacteroidetes, Saprospiraceae4 [f]	24.9399	0.176	4.3884	0.04	R>P=S
Otu00067	Bacteroidetes, Tenacibaculum [g]	33.1513	0.037	29.7899	0.001	P>R=S
Otu00305	Bacteroidetes, Flavobacteriaceae [f]	22.1272	0.185	7.36085	0.04	P>R=S
